# Supplementary material for: Acute Severity Versus Long-term Morbidity: Uncoupling the Roles of RSV and HRV in Childhood Respiratory Disease
Source: Open Forum Infect Dis. 2026 May 21;13(6):ofag314. doi: 10.1093/ofid/ofag314 (PMC13232741; doi:10.1093/ofid/ofag314)
Supplement: ofag314_Supplementary_Data [file ofag314_supplementary_data.zip]

Archive with 2 entries (2 files):
- Supplement 2  Follow-up questionnaire.docx
- Supplement Table 1.docx
